# Supplementary material for: Kinetic‐Controlled Crystallization of α‐FAPbI3 Inducing Preferred Crystallographic Orientation Enhances Photovoltaic Performance
Source: Adv Sci (Weinh). 2023 Mar 30;10(14):2300798. doi: 10.1002/advs.202300798 (PMC10190499; doi:10.1002/advs.202300798)
Supplement: Supplementary file 2 — Supporting Information [file ADVS-10-2300798-s002.zip]

Archive with 2 entries (2 files):
- advs202300798-sup-0002-SuppMat/EQE data file.csv
- advs202300798-sup-0002-SuppMat/J-V measurement data file.csv
