# Supplementary material for: Kinetic‐Controlled Crystallization of α‐FAPbI3 Inducing Preferred Crystallographic Orientation Enhances Photovoltaic Performance
Source: Adv Sci (Weinh). 2023 Mar 30;10(14):2300798. doi: 10.1002/advs.202300798 (PMC10190499; doi:10.1002/advs.202300798)
Supplement: Supplementary file 2 — Supporting Information [file ADVS-10-2300798-s002.zip › advs202300798-sup-0002-SuppMat/EQE data file.csv]

wavelength (nm)	EQE (%)
330.013	15.1074
339.98	23.7484
350.021	38.6133
359.982	52.1186
370.016	61.6506
379.97	74.8664
389.997	84.8316
400.02	86.7165
409.964	87.0785
419.98	89.2393
429.992	91.9006
440	94.424
450.004	96.0626
460.003	96.5792
469.999	97.036
479.99	97.2624
489.977	97.7062
500.035	97.8776
510.012	97.7183
519.985	97.7342
530.029	97.2265
539.992	96.2481
550.026	96.0325
559.978	96.1381
570.002	96.1575
580.02	95.9696
590.033	95.3445
599.964	94.408
609.965	93.4107
620.037	94.5153
630.026	93.8142
640.01	93.6452
649.988	94.6358
660.035	95.3434
670	95.564
680.035	95.5097
689.987	95.6843
700.009	95.6711
710.023	95.4561
720.031	95.1228
730.032	94.1943
740.026	92.8374
750.013	92.7847
759.993	94.1652
769.965	94.6343
780.005	92.6462
789.963	90.8262
799.987	86.1259
810.005	74.5052
820.014	49.6802
830.015	17.7355
840.008	8.5651
849.993	3.6085
859.969	1.3194
870.012	0.4521
879.972	0.1956
889.997	0.0416
900.014	0.0187
