# Supplementary material for: Kinetic‐Controlled Crystallization of α‐FAPbI3 Inducing Preferred Crystallographic Orientation Enhances Photovoltaic Performance
Source: Adv Sci (Weinh). 2023 Mar 30;10(14):2300798. doi: 10.1002/advs.202300798 (PMC10190499; doi:10.1002/advs.202300798)
Supplement: Supplementary file 2 — Supporting Information [file ADVS-10-2300798-s002.zip › advs202300798-sup-0002-SuppMat/J-V measurement data file.csv]

V	J(A/cm2)
1.20E+00	-6.47E-02
1.19E+00	-5.99E-02
1.18E+00	-5.28E-02
1.17E+00	-4.56E-02
1.17E+00	-3.84E-02
1.16E+00	-3.14E-02
1.15E+00	-2.48E-02
1.14E+00	-1.86E-02
1.13E+00	-1.27E-02
1.12E+00	-7.44E-03
1.12E+00	-2.64E-03
1.11E+00	1.64E-03
1.10E+00	5.41E-03
1.09E+00	8.77E-03
1.08E+00	1.17E-02
1.07E+00	1.41E-02
1.07E+00	1.61E-02
1.06E+00	1.78E-02
1.05E+00	1.93E-02
1.04E+00	2.04E-02
1.03E+00	2.14E-02
1.02E+00	2.22E-02
1.02E+00	2.28E-02
1.01E+00	2.33E-02
9.99E-01	2.38E-02
9.90E-01	2.41E-02
9.82E-01	2.44E-02
9.74E-01	2.47E-02
9.65E-01	2.49E-02
9.57E-01	2.51E-02
9.48E-01	2.52E-02
9.40E-01	2.54E-02
9.32E-01	2.55E-02
9.23E-01	2.55E-02
9.15E-01	2.55E-02
9.06E-01	2.56E-02
8.98E-01	2.57E-02
8.90E-01	2.58E-02
8.81E-01	2.59E-02
8.73E-01	2.59E-02
8.64E-01	2.60E-02
8.56E-01	2.60E-02
8.48E-01	2.60E-02
8.39E-01	2.60E-02
8.31E-01	2.60E-02
8.23E-01	2.61E-02
8.14E-01	2.61E-02
8.06E-01	2.61E-02
7.97E-01	2.61E-02
7.89E-01	2.62E-02
7.81E-01	2.62E-02
7.72E-01	2.63E-02
7.64E-01	2.63E-02
7.55E-01	2.62E-02
7.47E-01	2.62E-02
7.39E-01	2.62E-02
7.30E-01	2.62E-02
7.22E-01	2.62E-02
7.13E-01	2.62E-02
7.05E-01	2.63E-02
6.97E-01	2.63E-02
6.88E-01	2.63E-02
6.80E-01	2.63E-02
6.72E-01	2.63E-02
6.63E-01	2.63E-02
6.55E-01	2.63E-02
6.46E-01	2.63E-02
6.38E-01	2.64E-02
6.30E-01	2.63E-02
6.21E-01	2.63E-02
6.13E-01	2.64E-02
6.04E-01	2.63E-02
5.96E-01	2.63E-02
5.88E-01	2.63E-02
5.79E-01	2.63E-02
5.71E-01	2.63E-02
5.62E-01	2.63E-02
5.54E-01	2.64E-02
5.46E-01	2.64E-02
5.37E-01	2.64E-02
5.29E-01	2.64E-02
5.20E-01	2.63E-02
5.12E-01	2.64E-02
5.04E-01	2.64E-02
4.95E-01	2.64E-02
4.87E-01	2.64E-02
4.79E-01	2.64E-02
4.70E-01	2.64E-02
4.62E-01	2.64E-02
4.53E-01	2.63E-02
4.45E-01	2.64E-02
4.37E-01	2.64E-02
4.28E-01	2.64E-02
4.20E-01	2.64E-02
4.11E-01	2.64E-02
4.03E-01	2.63E-02
3.95E-01	2.63E-02
3.86E-01	2.64E-02
3.78E-01	2.64E-02
3.69E-01	2.64E-02
3.61E-01	2.64E-02
3.53E-01	2.64E-02
3.44E-01	2.64E-02
3.36E-01	2.65E-02
3.28E-01	2.64E-02
3.19E-01	2.64E-02
3.11E-01	2.63E-02
3.02E-01	2.64E-02
2.94E-01	2.64E-02
2.86E-01	2.65E-02
2.77E-01	2.65E-02
2.69E-01	2.64E-02
2.60E-01	2.65E-02
2.52E-01	2.65E-02
2.44E-01	2.65E-02
2.35E-01	2.64E-02
2.27E-01	2.64E-02
2.18E-01	2.64E-02
2.10E-01	2.64E-02
2.02E-01	2.64E-02
1.93E-01	2.64E-02
1.85E-01	2.64E-02
1.77E-01	2.65E-02
1.68E-01	2.65E-02
1.60E-01	2.65E-02
1.51E-01	2.65E-02
1.43E-01	2.65E-02
1.35E-01	2.64E-02
1.26E-01	2.64E-02
1.18E-01	2.64E-02
1.09E-01	2.65E-02
1.01E-01	2.65E-02
9.26E-02	2.65E-02
8.43E-02	2.65E-02
7.59E-02	2.64E-02
6.75E-02	2.64E-02
5.91E-02	2.65E-02
5.07E-02	2.65E-02
4.23E-02	2.65E-02
3.39E-02	2.65E-02
2.55E-02	2.65E-02
1.71E-02	2.64E-02
8.75E-03	2.65E-02
3.50E-04	2.64E-02
-8.05E-03	2.64E-02
-1.65E-02	2.65E-02
-2.49E-02	2.65E-02
-3.32E-02	2.65E-02
-4.16E-02	2.65E-02
-5.00E-02	2.65E-02
end
[PV Cell parameters]
Voc (V): 1.1
Isc (A): 1.6m
Jsc(A/cm2): 26.4m
Vopt (V): 965.1m
Iopt (A): 1.5m
Pmax (W): 1.4m
Fill factor (%): 82.1
Efficiency (%): 24.1
Cell dimension (cm2): 59.0m
Irradiance (mW/cm2): 100.0
[Calculations]
Fitted Isc (A): 659.38u
Fitted Voc (V):1.11
Rshunt (ohm): 40.08
Rseries (ohm): 32.96
[Measurement conditions]
Sweep direction: Reverse
NPLC: 1
Voltage settling time (s): 50.00m
Configuration file: Configuration for I-V meas (SE).conf
Sample ID: 221214 1.6FA+MACl40 PEAI16 AR 3-4
Note: ½Ã·á¿¡ °üÇÑ ºÎ°¡ÀûÀÎ ¼³¸íÀ» ÀÌ°÷¿¡ ÀûÀ¸¼¼¿ä. ^^
